# Supplementary material for: Bta-miR-6531 Regulates Calcium Influx in Bovine Leydig Cells and Is Associated with Sperm Motility
Source: Genes (Basel). 2022 Oct 3;13(10):1788. doi: 10.3390/genes13101788 (PMC9601708; doi:10.3390/genes13101788)
Supplement: Supplementary file 1 [file genes-13-01788-s001.zip]

Archive with 1 entries (1 files):
- genes-1855997-supplementary.pdf
